# Supplementary material for: Polydimethylsiloxane-Based Composites with Photo-Autocatalytic Properties: Surface Photooxidation, Hydrophobicity, and Nanomechanical Properties
Source: Polymers (Basel). 2026 May 28;18(11):1334. doi: 10.3390/polym18111334 (PMC13259371; doi:10.3390/polym18111334)
Supplement: Supplementary file 1 [file polymers-18-01334-s001.zip]

Archive with 1 entries (1 files):
- polymers-4316343-supplementary.pdf
